# Supplementary material for: Machine learning based prediction models for cardiovascular disease risk using electronic health records data: systematic review and meta-analysis
Source: Eur Heart J Digit Health. 2024 Oct 27;6(1):7–22. doi: 10.1093/ehjdh/ztae080 (PMC11750195; doi:10.1093/ehjdh/ztae080)
Supplement: ztae080_Supplementary_Data [file ztae080_supplementary_data.zip]

Archive with 3 entries (3 files):
- Supplementary files S1-3.xlsx
- Supplementary files S4.pdf
- Supplementary files S5.docx
