# Supplementary material for: Machine learning based prediction models for cardiovascular disease risk using electronic health records data: systematic review and meta-analysis
Source: Eur Heart J Digit Health. 2024 Oct 27;6(1):7–22. doi: 10.1093/ehjdh/ztae080 (PMC11750195; doi:10.1093/ehjdh/ztae080)
Supplement: ztae080_Supplementary_Data [file ztae080_supplementary_data.zip › Supplementary files S1-3.xlsx]

## Sheet: S1. Data extractions
NB: The answer categories in each cell are provided in Supplementary File S5.	1. Reference					2. Data source				3. Participants			4. CVD Outcomes			5. Features				6. Missing Data			7. Mode Development							8. Model Performance				9. Model Evaluation
	1.1 First Autor	1.2 Year	1.3 Journal	1.4 Country/Region	1.5 Objective	2.1 Source	2.2 Data period	2.3 Follow-up	2.4 Sample size	3.1 Criteria	3.2 Settings	3.3 No. of centres	4.1 Clinical outcome	4.2 Unbalanced?	4.3 Outcomes/Events	5.1 Before?	5.2 Reported?	5.3 No. of Features	5.4 Type	6.1 Missing values	6.2 Variables removed	6.3 Methods	7.1 ML models	7.2 Baseline	7.3 Pre-processing	7.4 Feature prior	7.5 Feature selection methods	7.6 Hyperparameter selection	7.7 Enseble techniques	8.1 Calibration	8.2 Discrimination	8.3 Classification	8.4 Best performing model	9.1 Internal validation	9.2 External validation	9.3 Update	9.4 Code	Guidelines
Machine Learning Adds to Clinical and CAC Assessments in Predicting 10-Year CHD and CVD Deaths	Rine Nakanishi	2021	JACC: Cardiovascular Imaging	B	A C	The CAC Consortium	1991 - 2010	10	66636	18+ No CVD with CAC	B	B	A F	Y	0.0116	Y	Y	77	A123 B12345 C12 D123456 E1 F G I3 K1	Y	N	D	H LogitBoost	A C G	A E	Y	B	NR	B	D	A	C G	H LogitBoost	C	NR	NR	N
A novel attention-based cross-modal transfer learning framework for predicting cardiovascular disease	Jothi Prakash V.	2024	Computers in Biology and Medicine	B	A C	Vanderbilt University Medical Center PTB Diagnostic ECG Database Gene Expression Omnibus Database	NR	5	109490	NR	B	B	G	NR	NR	N	N	88	NR	Y	NR	D	A Attention Based Cross Model	C	C	Y	B	A	N	NR	A	A D E	A Attention Based Cross Model	A C	NR	NR	N
Machine learning-based marker for coronary artery disease: derivation and validation in two longitudinal cohorts	Iain S Forrest	2023	The Lancet	A B	A	BioMe B	2007 - onwards 2006 - 2010	5	35749	40+ 1Y+ EHR 3+ encounters No CVD No statin	A	B	A	Y	0.14	Y	Y	282	A123 B12345 C12 D123456 E1 G H I12 J	Y	Y	D	D	H	A C E G	Y	B3	A	N	D	A	A B C E G J	D	A C	B	NR	Y
Automating and improving cardiovascular disease prediction using Machine learning and EMR data features from a regional healthcare system	Qi Li	2022	International Journal of Medical Informatics	B	A B C	St. Elizabeth Health Care System	2009- 2020	10	101110	NR	A B	B	A C E	Y	0.1739	Y	Y	28	A1 B45 C1 D136 F H K1	NR	NR	NR	A NN D E I	G	NR	Y	A	NR	A	A D	A	B C D F G	D	C D	NR	NR	Y
Evaluating and mitigating bias in machine learning models for cardiovascular disease prediction	Fuchen Li	2023	Journal of Medical Informatics	B	A B C	Vanderbilt University Medical Center	2007-2016	7	109490	18+ No CVD White and Black	A	A	A C D	Y	0.09	Y	Y	53	A123 B145 C12 D13 G	Y	N	A	D F I	G	A C E	Y	A	B	N	NR	A	C G	F	A C	B	NR	Y
Machine learning and atherosclerotic cardiovascular disease risk prediction in a multi-ethnic population	Andrew Ward	2020	Digital Medicine	B	A B C	EHR in Northern California	2009-2018	5	131721	18+ 5Y+ EHR 2+ encounters No CVD No Statin	A	B	A C D	Y	0.0169	Y	Y	10	A123 B4 C1 D1 E1 G K1	Y	N	A	D F H XGB I L2 Lasso	G	A E	Y	B2	A	B	NR	A	A C D G	F	A C	NR	NR	Y
Consistency of variety of machine learning and statistical models in predicting clinical risks of individual patients: longitudinal cohort study using cardiovascular disease as exemplar	Yan Li	2020	BMJ	A	A B C D	A	1998 - onwards	10	3661932	25-84 No CVD No Statin	A B	B	A C	Y	3.2% 3.1%	Y	Y	21	Qrisk	Y	N	B	A NN D F I J	D	A	Y	A	A	N	B D	A	NR	H	A C	NR	A	N
Predicting cardiovascular risk from national administrative databases using a combined survival analysis and deep learning approach	Sebastiano Barbieri	2021	International Journal of Epidemiology	E New Zealand	A C	New Zealand routine national health database	1993-2012	5	2164872	30-74 No CVD	A B	B	G	Y	W: 2.1% M: 3.7%	Y	Y	20	A1234 D1 12 G	Y	N	C	A NN	B	A E	Y	A	C	N	A D	A	NR	A NN	A C	NR	NR	Y
Machine learning to predict cardiovascular risk	Josa A. Quesada	2019	International Journal of Clinical Practice	C Spain	A B C	ESCARVAL RISK clinical practice cohort	2008-2012	5	38527	40+	A B	B	C F	NR	NR	Y	Y	9	A12 B45 C1 D1 E1	NR	N	NR	A NN B D E G H Bagging AdaBoost I K QDA LDA	E	NR	Y	A	NR	A C	NR	A	A B C E G	K QDA	A C	NR	NR	NR
Long-Term Exposure to Elevated Systolic Blood Pressure in Predicting Incident Cardiovascular Disease: Evidence From Large-Scale Routine Electronic Health Records	Jose Roberto Ayala Solares	2019	Journal of the American Heart Association	A	A B	A	1985-onwards	10	80964	50+ No CVD No Statin	A B	B	A C	Y	0.0398	Y	Y	8	A12 B14 C1 D1	Y	N	B	K Baysien analysis	B	E	Y	A	NR	N	B	A	F	K Baysien analysis	A C	NR	NR	NR
A Naive Bayes machine learning approach to risk prediction using censored, time-to-event data	J. Wolfson	2016	Statistics in Medicine	B	A C	HMO Research Network Virtual Data Warehouse	1999-2011	5	87363	40+ 2+ encounters No CVD	A	A	C D F	Y	0.0418	Y	Y	5	A12 B14 C1 D1	Y	N	B	E	F	NR	Y	A	NR	N	C	A	NR	E	A C	NR	NR	NR
Neural network-based integration of polygenic and clinical information: development and validation of a prediction model for 10-year risk of major adverse cardiac events in the UK Biobank cohort	Jakob Steinfeldt	2022	Lancet Digital Health	A	A C	B	2006-onwards	10	395713	37-73 No CVD No Statin	A B	B	C D F	Y	0.071	Y	Y	21	QRISK	Y	N	B	A NN J	B C D E G	A B	Y	A	NR	A	A	A	F	A NN	A C D	NR	A	Y	Tripod
Can machine-learning improve cardiovascular risk prediction using routine clinical data?	Stephen F. Weng	2017	PLOS One	A	A B C	A	2005-2015	10	378256	30-84 No CVD No Statin	A B	B	G	Y	0.066	Y	Y	30	A1234 B14 C12 D1238 10 12 E1 F G	Y	N	A	A NN D F I	G	A B	Y	A	A	B	NR	A	A B C G	A NN	A C	NR	NR	NR
Cardiovascular disease risk prediction using automated machine learning: A prospective study of 423,604 UK Biobank participants	Ahmed M. Alaa	2019	PLOS One	A	A B C	B	2006-2010	5	423604	40+ No CVD	A B	B	A B C	Y	0.0158	Y	Y	473	A12 B134 C12 D1 E134 F H	Y	Y	D	A NN D F G H AdaBoost Cox H AutoPrognosis	B F	A B C	Y	B1	A	B	D	A	A C E F	H AutoPrognosis	A C	NR	A	Y
Actionable absolute risk prediction of atherosclerotic cardiovascular disease based on the UK Biobank	Ajay Kesar	2022	PLOS One	A	A B C	B	2006-2010	10	464547	40-69 No CVD	A B	B	A B C D	Y	0.061	Y	Y	203	A1234 B45 C12 D12789 10 11 E123 F G H	Y	N	A	D F XGB I	A D F	A B D	Y	A	B	B	NR	A	NR	F XGB	A C	NR	NR	N
Learning from Longitudinal Data in Electronic Health Record and Genetic Data to Improve Cardiovascular Event Prediction	Juan Zhao	2019	Scientific Reports	B	A B C	Vanderbilt University Medical Center	2000-2016	10	109490	18-78 1+ encounters No CVD	A B	A	A C	Y	0.0897	Y	Y	40	A123 B145 C12 D135 10 E1 G H J	Y	N	A	A CNN LSTM D F I	A C G	A B	Y	B5	A	B	NR	A	NR	F	A C	NR	NR	Y
Machine Learning Based Risk Prediction for Major Adverse Cardiovascular Events	Michael Schrempf	2021	Studies in Health Technology and Informatics	C Austria	A B	Steiermärkische Krankenanstaltengesellschaft m.b.H.	2009-2019	5	128000	18+ No CVD	A B	B	A C F	Y	0.2286	NR	NR	826	A1 B1 H	NR	N	NR	D F L LDA	N	A	Y	B3 5	A	B	A	A	A C G	F	A C	NR	NR	N	Tripod
Development and Validation of a Bayesian Network-Based Model for Predicting Coronary Heart Disease Risk From Electronic Health Records	Xiaowen Suo	2024	Journal of the American Heart Association	D	A B	Weihai Municipal Hospital	2013-2021	5	169692	18+ No CVD	A B	A	A	Y	0.0642	Y	Y	11	A12 B1 C1 D136	Y	Y	D	B K weighted survival Bayesian network	B	A B G	Y	B2	NR	NR	B	A	NR	K weighted survival Bayesian network	A C	NR	NR	N
Validation of risk prediction models applied to longitudinal electronic health record data for the prediction of major cardiovascular events in the presence of data shifts	Yikuan Li	2022	European Heart Journal	A	A B C	A	1985-2015	5	1003554	35+ 2Y+ EHR No CVD	A B	B	A B C	Y	0.103	Y	Y	21	Qrisk	Y	N	B	A DL D J	B D F H	A E	Y	A	B	NR	A	A	NR	A BEHRT(DL)	A C	A B	NR	Y	Tripod
Improving cardiovascular risk prediction through machine learning modelling of irregularly repeated electronic health records	Chaiquan Li	2024	European Heart Journal	D	A B C	Chinese Electronic Health Records Research in Yinzhou (CHERRY)	2010-2016	5	215774	40-79 No CVD	A B	B	A C D	Y	0.0286	Y	Y	25	A124 B145 C12 D62 E1 F G H	Y	N	B	F XGB I	A I	A	Y	A	A	B	A C	A	NR	F XGB	A C	NR	A	N
Selection of 51 predictors from 13,782 candidate multimodal features using machine learning improves coronary artery disease prediction	Saaket Agrawal	2021	Patterns	A	A B C D	B	2006-2010	10	13782	40-69 No CVD	A B	B	A D F	Y	0.03	Y	Y	51	A123 B4 C1 D1 E1 G H K1 J	Y	N	NR	F XGB	B D G	A B	Y	A	B	B	B C	A	NR	F XGB	A C	NR	A	Y

## Sheet: S2. RoB
		Participants				Predictors					Outcome								Analysis										Overall
		1.1	1.2	Risk	Concern	2.1	2.2	2.3	Risk	Concern	3.1	3.2	3.3	3.4	3.5	3.6	Risk	Concern	4.1	4.2	4.3	4.4	4.5	4.6	4.7	4.8	4.9	Risk	Risk	Concern
Machine Learning Adds to Clinical and CAC Assessments in Predicting 10-Year CHD and CVD Deaths	Logit Boost a	Y	Y	Low	Low	Y	Y	Y	Low	Low	Y	Y	Y	Y	Y	Y	Low	Low	Y	U	Y	Y	Y	N	Y	U	U	High	High	Low
	Logit Boost b	Y	Y	Low	Low	Y	Y	Y	Low	Low	Y	Y	Y	Y	Y	Y	Low	Low	Y	U	Y	Y	Y	N	Y	U	U	High	High	Low
A novel attention-based cross-modal transfer learning framework for predicting cardiovascular disease	DL	Y	U	Unclear	High	U	Y	N	High	Unclear	U	Y	Y	U	Y	U	Unclear	Low	Y	U	U	Y	N	Y	Y	U	U	High	High	High
Machine learning-based marker for coronary artery disease: derivation and validation in two longitudinal cohorts	RF	Y	Y	Low	Low	Y	Y	Y	Low	High	Y	U	Y	Y	Y	Y	Unclear	Unclear	Y	Y	Y	Y	Y	Y	Y	Y	Y	Low	Low	High
Automating and improving cardiovascular disease prediction using Machine learning and EMR data features from a regional healthcare system	RF	Y	U	Unclear	Low	Y	Y	Y	Low	Low	Y	Y	Y	Y	Y	U	Low	Low	Y	U	Y	N	Y	N	Y	U	U	High	High	Low
	DL	Y	U	Unclear	Low	Y	Y	Y	Low	Low	Y	Y	Y	Y	Y	U	Low	Low	Y	U	Y	N	Y	N	Y	U	U	High	High	Low
Evaluating and mitigating bias in machine learning models for cardiovascular disease prediction	GBM	Y	Y	Low	Low	Y	Y	Y	Low	Low	Y	Y	Y	Y	Y	Y	Low	Low	Y	Y	Y	Y	Y	Y	Y	U	Y	Low	Low	Low
Machine learning and atherosclerotic cardiovascular disease risk prediction in a multi-ethnic population	GBM	Y	Y	Low	Low	Y	Y	Y	Low	Low	Y	Y	Y	Y	Y	Y	Low	Low	Y	U	Y	Y	Y	Y	Y	Y	Y	Low	Low	Low
	XGBoost	Y	Y	Low	Low	Y	Y	Y	Low	Low	Y	Y	Y	Y	Y	Y	Low	Low	Y	U	Y	Y	Y	Y	Y	Y	Y	Low	Low	Low
	RF	Y	Y	Low	Low	Y	Y	Y	Low	Low	Y	Y	Y	Y	Y	Y	Low	Low	Y	U	Y	Y	Y	Y	Y	Y	Y	Low	Low	Low
Consistency of variety of machine learning and statistical models in predicting clinical risks of individual patients: longitudinal cohort study using cardiovascular disease as exemplar	DL	Y	y	Low	Low	Y	Y	Y	Low	Low	Y	Y	Y	Y	Y	Y	Low	Low	Y	U	Y	Y	Y	Y	Y	Y	Y	Low	Low	Low
	RF	Y	y	Low	Low	Y	Y	Y	Low	Low	Y	Y	Y	Y	Y	Y	Low	Low	Y	U	Y	Y	Y	Y	Y	Y	Y	Low	Low	Low
	GBM	Y	y	Low	Low	Y	Y	Y	Low	Low	Y	Y	Y	Y	Y	Y	Low	Low	Y	U	Y	Y	Y	Y	Y	Y	Y	Low	Low	Low
	Ensemble (other) a	Y	y	Low	Low	Y	Y	Y	Low	Low	Y	Y	Y	Y	Y	Y	Low	Low	Y	U	Y	Y	Y	Y	Y	Y	Y	Low	Low	Low
	Ensemble (other) b	Y	y	Low	Low	Y	Y	Y	Low	Low	Y	Y	Y	Y	Y	Y	Low	Low	Y	U	Y	Y	Y	Y	Y	Y	Y	Low	Low	Low
Predicting cardiovascular risk from national administrative databases using a combined survival analysis and deep learning approach	DL a	Y	Y	Low	Low	Y	Y	N	High	Low	Y	Y	Y	Y	Y	Y	Low	Low	Y	U	Y	Y	N	U	Y	Y	Y	High	High	Low
	DL b	Y	Y	Low	Low	Y	Y	N	High	Low	Y	Y	Y	Y	Y	Y	Low	Low	Y	U	Y	Y	N	U	Y	Y	Y	High	High	Low
Machine learning to predict cardiovascular risk	QDA	Y	U	Unclear	Low	Y	Y	Y	Low	Low	Y	Y	Y	Y	Y	Y	Low	Low	Y	Y	U	U	N	U	Y	U	U	High	High	Low
	NB	Y	U	Unclear	Low	Y	Y	Y	Low	Low	Y	Y	Y	Y	Y	Y	Low	Low	Y	Y	U	U	N	U	Y	U	U	High	High	Low
	DL	Y	U	Unclear	Low	Y	Y	Y	Low	Low	Y	Y	Y	Y	Y	Y	Low	Low	Y	Y	U	U	N	U	Y	U	U	High	High	Low
	AdaBoost	Y	U	Unclear	Low	Y	Y	Y	Low	Low	Y	Y	Y	Y	Y	Y	Low	Low	Y	Y	U	U	N	U	Y	U	U	High	High	Low
	LDA	Y	U	Unclear	Low	Y	Y	Y	Low	Low	Y	Y	Y	Y	Y	Y	Low	Low	Y	Y	U	U	N	U	Y	U	U	High	High	Low
Long-Term Exposure to Elevated Systolic Blood Pressure in Predicting Incident Cardiovascular Disease: Evidence From Large-Scale Routine Electronic Health Records	Bayesian	Y	Y	Low	Low	Y	Y	Y	Low	Low	Y	Y	Y	Y	Y	Y	Low	Low	Y	U	Y	Y	Y	U	Y	Y	Y	Low	Low	Low
A Naive Bayes machine learning approach to risk prediction using censored, time-to-event data	NB	Y	Y	Low	Low	Y	Y	Y	Low	Low	Y	Y	Y	Y	Y	Y	Low	Low	Y	U	Y	Y	N	Y	Y	U	Y	High	High	Low
Neural network-based integration of polygenic and clinical information: development and validation of a prediction model for 10-year risk of major adverse cardiac events in the UK Biobank cohort	DL	Y	Y	Low	Low	Y	Y	Y	Low	Low	Y	Y	Y	Y	Y	Y	Low	Low	Y	Y	Y	Y	Y	Y	Y	U	Y	Low	Low	Low
Can machine-learning improve cardiovascular risk prediction using routine clinical data?	RF	Y	Y	Low	Low	Y	Y	Y	Low	Low	Y	Y	Y	Y	Y	Y	Low	Low	Y	Y	Y	Y	Y	U	Y	U	U	Unclear	Unclear	Low
	GBM	Y	Y	Low	Low	Y	Y	Y	Low	Low	Y	Y	Y	Y	Y	Y	Low	Low	Y	Y	Y	Y	Y	U	Y	U	U	Unclear	Unclear	Low
	DL	Y	Y	Low	Low	Y	Y	Y	Low	Low	Y	Y	Y	Y	Y	Y	Low	Low	Y	Y	Y	Y	Y	U	Y	U	U	Unclear	Unclear	Low
Cardiovascular disease risk prediction using automated machine learning: A prospective study of 423,604 UK Biobank participants	SVM	Y	Y	Low	Low	Y	Y	Y	Low	Low	Y	Y	Y	Y	Y	Y	Low	Low	Y	U	Y	Y	Y	U	Y	Y	Y	Low	Low	Low
	RF	Y	Y	Low	Low	Y	Y	Y	Low	Low	Y	Y	Y	Y	Y	Y	Low	Low	Y	U	Y	Y	Y	U	Y	Y	Y	Low	Low	Low
	DL	Y	Y	Low	Low	Y	Y	Y	Low	Low	Y	Y	Y	Y	Y	Y	Low	Low	Y	U	Y	Y	Y	U	Y	Y	Y	Low	Low	Low
	AdaBoost	Y	Y	Low	Low	Y	Y	Y	Low	Low	Y	Y	Y	Y	Y	Y	Low	Low	Y	U	Y	Y	Y	U	Y	Y	Y	Low	Low	Low
	Ensemble (other)	Y	Y	Low	Low	Y	Y	Y	Low	Low	Y	Y	Y	Y	Y	Y	Low	Low	Y	U	Y	Y	Y	U	Y	Y	Y	Low	Low	Low
Actionable absolute risk prediction of atherosclerotic cardiovascular disease based on the UK Biobank	XGBoost	Y	Y	Low	Low	Y	Y	Y	Low	Low	Y	Y	Y	Y	Y	Y	Low	Low	Y	Y	Y	Y	Y	Y	U	U	Y	Low	Low	Low
	RF	Y	Y	Low	Low	Y	Y	Y	Low	Low	Y	Y	Y	Y	Y	Y	Low	Low	Y	Y	Y	Y	Y	Y	U	U	Y	Low	Low	Low
Learning from Longitudinal Data in Electronic Health Record and Genetic Data to Improve Cardiovascular Event Prediction	GBM	Y	Y	Low	Low	Y	Y	Y	Low	Low	Y	Y	Y	Y	Y	Y	Low	Low	Y	Y	Y	Y	Y	Y	U	U	Y	Low	Low	Low
	RF	Y	Y	Low	Low	Y	Y	Y	Low	Low	Y	Y	Y	Y	Y	Y	Low	Low	Y	Y	Y	Y	Y	Y	U	U	Y	Low	Low	Low
Machine Learning Based Risk Prediction for Major Adverse Cardiovascular Events	RF	Y	Y	Low	Low	U	Y	N	High	High	Y	Y	Y	Y	Y	Y	Low	Low	Y	U	Y	U	Y	U	Y	U	Y	Unclear	High	High
	GBM	Y	Y	Low	Low	U	Y	N	High	High	Y	Y	Y	Y	Y	Y	Low	Low	Y	U	Y	U	Y	U	Y	U	Y	Unclear	High	High
	LDA	Y	Y	Low	Low	U	Y	N	High	High	Y	Y	Y	Y	Y	Y	Low	Low	Y	U	Y	U	Y	U	Y	U	Y	Unclear	High	High
Development and Validation of a Bayesian Network-Based Model for Predicting Coronary Heart Disease Risk From Electronic Health Records	Bayesian	Y	Y	Low	Low	Y	Y	Y	Low	Low	Y	Y	Y	Y	Y	Y	Low	Low	Y	Y	U	Y	Y	Y	Y	U	Y	Low	Low	Low
Validation of risk prediction models applied to longitudinal electronic health record data for the prediction of major cardiovascular events in the presence of data shifts	DL a	Y	Y	Low	Low	Y	Y	Y	Low	Low	Y	Y	Y	Y	Y	Y	Low	Low	Y	U	Y	Y	Y	Y	Y	Y	Y	Low	Low	Low
	DL b	Y	Y	Low	Low	Y	Y	Y	Low	Low	Y	Y	Y	Y	Y	Y	Low	Low	Y	U	Y	Y	Y	Y	Y	Y	Y	Low	Low	Low
	DL c	Y	Y	Low	Low	Y	Y	Y	Low	Low	Y	Y	Y	Y	Y	Y	Low	Low	Y	U	Y	Y	Y	Y	Y	Y	Y	Low	Low	Low
Improving cardiovascular risk prediction through machine learning modelling of irregularly repeated electronic health records	XGBoost	Y	Y	Low	Low	Y	Y	Y	Low	Low	Y	Y	Y	Y	Y	Y	Low	Low	Y	U	Y	Y	U	Y	Y	Y	Y	Low	Low	Low
Selection of 51 predictors from 13,782 candidate multimodal features using machine learning improves coronary artery disease prediction	XGBoost	Y	Y	Low	Low	Y	Y	Y	Low	Low	Y	Y	Y	Y	Y	Y	Low	Low	Y	Y	Y	U	U	Y	Y	Y	Y	Low	Low	Low
Low				38	45				37	41							43	45										27	27	41
High				0	1				6	4							0	0										13	16	5
Unclear				8	0				0	1							2	1										6	3	0
		Low	High	Unclear
	Risk of Bias	27	16	3
	4. Analysis	27	13	6
	3. Outcome	43	0	2
	2. Predictors	37	6	0
	1. Participants	38	0	8
		Low	High	Unclear
	Applicability	41	5	0
	3. Outcome	45	0	1
	2. Predictors	41	4	1
	1. Participants	45	1	0

## Sheet: S3. Models performance
Reference	Datasource	Author	Window	Task	Model	AUC	SE	95% CI		Removed due to "double counting"
Machine Learning Adds to Clinical and CAC Assessments in Predicting 10-Year CHD and CVD Deaths	The CAC Consortium	Rine Nakanishi (2021)	10	A	LogitBoost	0.86	0.002
		Rine Nakanishi (2021)		A	PCE	0.834	0.003
A novel attention-based cross-modal transfer learning framework for predicting cardiovascular disease	Vanderbilt University Medical Center	Jothi Prakash V. (2024)	5	G	DL	0.972	0.00357143	0.965	0.979
Machine learning-based marker for coronary artery disease: derivation and validation in two longitudinal cohorts	B	Iain S Forrest (2023)	5	A	RF	0.95	0.00255102	0.94	0.95
Automating and improving cardiovascular disease prediction using Machine learning and EMR data features from a regional healthcare system	St. Elizabeth Health Care System	Qi Li (2022)	10	A C E	RF	0.902	0.00382653	0.895	0.91
		Qi Li (2022)			NB	0.817	0.00433673	0.809	0.826
		Qi Li (2022)			DL	0.896	0.00382653	0.889	0.904
		Qi Li (2022)			LR	0.888	0.00382653	0.881	0.896
Evaluating and mitigating bias in machine learning models for cardiovascular disease prediction	Vanderbilt University Medical Center	Fuchen Li (2023)	7	A C D	GBM	0.781	0.005
		Fuchen Li (2023)			RF	0.763	0.004
		Fuchen Li (2023)			LR	0.775	0.005
Machine learning and atherosclerotic cardiovascular disease risk prediction in a multi-ethnic population	EHR in Northern California	Andrew Ward (2020)	5	A C D	GBM	0.779	0.00969388	0.76	0.798
		Andrew Ward (2020)			XGBoost	0.784	0.00943878	0.766	0.803
		Andrew Ward (2020)			RF	0.773	0.0609694	0.754	0.993
		Andrew Ward (2020)			PCE	0.775	0.00994898	0.755	0.794
		Andrew Ward (2020)			LR	0.784	0.00943878	0.765	0.802
Consistency of variety of machine learning and statistical models in predicting clinical risks of individual patients: longitudinal cohort study using cardiovascular disease as exemplar	A	Yan Li (2020)	10	A C	DL	0.878	0.00331633	0.867	0.88	Y
		Yan Li (2020)			RF	0.877	0.000255102	0.877	0.878
		Yan Li (2020)			GBM	0.878	0.000255102	0.877	0.878
		Yan Li (2020b)			Ensemble (other)	0.879	0.000255102	0.879	0.88
		Yan Li (2020)			LR	0.879	0.000255102	0.878	0.879
		Yan Li (2020)			Cox	0.877	0.000255102	0.877	0.878
		Yan Li (2020)			Qrisk	0.879	0.000255102	0.879	0.88
		Yan Li (2020)			Framingham	0.865	0.000255102	0.865	0.866
Predicting cardiovascular risk from national administrative databases using a combined survival analysis and deep learning approach	New Zealand routine national health database	Sebastiano Barbieri (2021)	5	G	DL	0.813	0.000510204	0.812	0.814
		Sebastiano Barbieri (2021)			Cox	0.795	0.000765306	0.794	0.797
Machine learning to predict cardiovascular risk	ESCARVAL RISK clinical practice cohort	Josa A. Quesada (2019)	5	C F	QDA	0.7086	0.0102806	0.6885	0.7288
		Josa A. Quesada (2019)			NB	0.7084	0.0102041	0.6884	0.7284
		Josa A. Quesada (2019)			DL	0.7042	0.0103316	0.684	0.7245
		Josa A. Quesada (2019)			AdaBoost	0.7006	0.0104847	0.6801	0.7212
		Josa A. Quesada (2019)			LDA	0.7004	0.0104847	0.6801	0.7212
		Josa A. Quesada (2019)			LR	0.7001	0.0103571	0.6798	0.7204
		Josa A. Quesada (2019)			Cox	0.6911	0.011199	0.6692	0.7131
		Josa A. Quesada (2019)			SCORE	0.6333	0.0103316	0.6131	0.6536
Long-Term Exposure to Elevated Systolic Blood Pressure in Predicting Incident Cardiovascular Disease: Evidence From Large-Scale Routine Electronic Health Records	A	Jose Roberto Ayala Solares (2019)	10	A C	Bayesian	0.757	0.0229592	0.725	0.815
A Naive Bayes machine learning approach to risk prediction using censored, time-to-event data	HMO Research Network Virtual Data Warehouse	J. Wolfson (2016)	5	C D F	NB	0.789	0.003
		J. Wolfson (2016)			Cox	0.787	0.003
Neural network-based integration of polygenic and clinical information: development and validation of a prediction model for 10-year risk of major adverse cardiac events in the UK Biobank cohort	B	Jakob Steinfeldt (2022)	10	C D F	DL	0.743	0.003
		Jakob Steinfeldt (2022)			Cox	0.741	0.003
		Jakob Steinfeldt (2022)			Qrisk	0.734	0.01
		Jakob Steinfeldt (2022)			PCE	0.719	0.024
		Jakob Steinfeldt (2022)			SCORE	0.707	0.037
Can machine-learning improve cardiovascular risk prediction using routine clinical data?	A	Stephen F. Weng (2017)	10	G	RF	0.745	0.002			Y
		Stephen F. Weng (2017)			GBM	0.761	0.002			Y
		Stephen F. Weng (2017)			DL	0.764	0.002			Y
		Stephen F. Weng (2017)			LR	0.76	0.003			Y
		Stephen F. Weng (2017)			PCE	0.728	0.002
Cardiovascular disease risk prediction using automated machine learning: A prospective study of 423,604 UK Biobank participants	B	Ahmed M. Alaa (2019)	5	A B C	SVM	0.709	0.061
		Ahmed M. Alaa (2019)			RF	0.73	0.004			Y
		Ahmed M. Alaa (2019)			DL	0.755	0.005			Y
		Ahmed M. Alaa (2019)			AdaBoost	0.759	0.004
		Ahmed M. Alaa (2019)			GBM	0.769	0.005
		Ahmed M. Alaa (2019)			Ensemble (other)	0.774	0.005
		Ahmed M. Alaa (2019)			Framingham	0.724	0.004			Y
		Ahmed M. Alaa (2019)			Cox	0.758	0.005			Y
Actionable absolute risk prediction of atherosclerotic cardiovascular disease based on the UK Biobank	B	Ajay Kesar (2022)	10	A B C D	XGBoost	0.7573	0.00114796	0.755	0.7595
		Ajay Kesar (2022)			RF	0.669	0.00125	0.6666	0.6715	Y
		Ajay Kesar (2022)			LR	0.7544	0.00114796	0.7522	0.7567
		Ajay Kesar (2022)			Qrisk	0.725	0.00119898	0.7226	0.7273	Y
		Ajay Kesar (2022)			Framingham	0.68	0.00125	0.6775	0.6824
Learning from Longitudinal Data in Electronic Health Record and Genetic Data to Improve Cardiovascular Event Prediction	Vanderbilt University Medical Center	Juan Zhao (2019)	10	A C	GBM	0.79	0.008			Y
		Juan Zhao (2019)			RF	0.765	0.01			Y
		Juan Zhao (2019)			DL	0.79	0.011			Y
		Juan Zhao (2019)			PCE	0.732	0.01
		Juan Zhao (2019)			LR	0.776	0.009			Y
Machine Learning Based Risk Prediction for Major Adverse Cardiovascular Events	Steiermärkische Krankenanstaltengesellschaft m.b.H.	Michael Schrempf (2021)	5	A C F	RF	0.879	0.00943878	0.86	0.897
		Michael Schrempf (2021)			GBM	0.896	0.00867347	0.879	0.913
		Michael Schrempf (2021)			LDA	0.867	0.00969388	0.848	0.886
Development and Validation of a Bayesian Network-Based Model for Predicting Coronary Heart Disease Risk From Electronic Health Records	Weihai Municipal Hospital	Xiaowen Suo (2024)	5	A	Bayesian	0.837	0.00816327	0.821	0.853
		Xiaowen Suo (2024)			Cox	0.826	0.00408163	0.818	0.834
Validation of risk prediction models applied to longitudinal electronic health record data for the prediction of major cardiovascular events in the presence of data shifts	A	Yikuan Li (2022)	5	A	DL	0.951	0.002
		Yikuan Li (2022)		A	Qrisk	0.838	0.005			Y
		Yikuan Li (2022)		A	Framingham	0.831	0.005			Y
Improving cardiovascular risk prediction through machine learning modelling of irregularly repeated electronic health records	Chinese Electronic Health Records Research in Yinzhou (CHERRY)	Chaiquan Li (2024)	5	A C D	XGBoost	0.7918	0.0072449	0.7776	0.806
		Chaiquan Li (2024)			LR	0.7883	0.00744898	0.7737	0.8029
		Chaiquan Li (2024)			China-PAR	0.7805	0.00755102	0.7657	0.7953
Selection of 51 predictors from 13,782 candidate multimodal features using machine learning improves coronary artery disease prediction	B	Saaket Agrawal (2021)	10	A D F	XGBoost	0.796	0.00637755	0.784	0.809	Y
		Saaket Agrawal (2021)			SCORE	0.756	0.00688776	0.742	0.769	Y
		Saaket Agrawal (2021)			PCE	0.754	0.00739796	0.739	0.768	Y
		Saaket Agrawal (2021)			Qrisk	0.761	0.00688776	0.747	0.774	Y
